# Supplementary material for: Biogenesis and functions of aminocarboxypropyluridine in tRNA
Source: Nat Commun. 2019 Dec 5;10:5542. doi: 10.1038/s41467-019-13525-3 (PMC6895100; doi:10.1038/s41467-019-13525-3)
Supplement: Supplementary file 4 — Source Data [file 41467_2019_13525_MOESM4_ESM.xlsx]

## Sheet: Figure 2f
	acp3U(-)			acp3U(+)
	1	2	3	1	2	3
Tm	66.28	66.75	67.1	70.79	69.47	69.82
average	66.71			70.0267
sd	0.411461			0.683837

## Sheet: Figure 3b
		37℃	small colony rate	42℃	small colony rate
day1	1large	74	0	115	0
	small	0		0
	2large	67	0	128	0
	small	0		0
	3large	87	0	122	0
	small	0		0
day2	1large	88	0	120	0
	small	0		0				37℃
	2large	62	0	131	0				day1	day2	day3	day4	day5
	small	0		0				average	0	0	0.0104148	0.0133537	0.00815247
	3large	82	0	117	0			s.d.	0	0	0.012087	0.0053118	0.00710792
	small	0		0
day3	1large	262	0.00757576	2	0.973333
	small	2		73				42℃
	2large	330	0.0236686	7	0.934579				day1	day2	day3	day4	day5
	small	8		100				average	0	0	0.973333	0.899111	0.929852
	3large	52	0	8	0.925926			s.d.	0	0	0.0252462	0.00918339	0.0352801
	small	0		100
day4	1large	480	0.0163934	16	0.892617
	small	8		133
	2large	598	0.0164474	32	0.905605
	small	10		307
	3large	275	0.00722022	25	0.913194
	small	2		263
day5	1large	605	0.0130506	35	0.890625
	small	8		285
	2large	330	0	21	0.958984
	small	0		491
	3large	520	0.0114068	23	0.939948
	small	6		360

## Sheet: Figure 3c
	WT	small colony rate	ΔtapT	small colony rate	ΔtapT+tapT	small colony rate
1large	480	0.0163934	4	0.979275	320	0
small	8		189		0
2large	598	0.0164474	2	0.980769	105	0
small	10		102		0
3large	275	0.00722022	6	0.981073	51	0
small	2		311		0
	average	0.0133537		0.980372		0
	s.d.	0.0053118		0.000962505		0

## Sheet: Figure 3d
diameter	Normal colony	Small colony	Small colony +tapT
1	3.12	0.57	0.56
2	2.83	0.56	0.6
3	3.01	0.52	0.5
4	2.95	0.5	0.43
5	2.57	0.61	0.62
average	2.896	0.552	0.542
s.d.	0.21019	0.0432435	0.0775887

## Sheet: Figure 5a
						Average	WT	KO #1	KO #2
day0	WT	KO #1	KO #2			day0	2.95568e+08	2.51606e+08	2.1659e+08
1	2.82958e+08	2.4824e+08	2.11291e+08			day1	8.24723e+08	5.95554e+08	5.32206e+08
2	2.79615e+08	2.32431e+08	2.00892e+08			day2	1.87908e+09	1.21711e+09	874472096
3	2.68793e+08	2.3728e+08	2.08116e+08			day3	3.20302e+09	2.39837e+09	1.74281e+09
4	2.96859e+08	2.48954e+08	2.29276e+08
5	2.83109e+08	2.58234e+08	2.06298e+08			s.d.	WT	KO #1	KO #2
6	3.62077e+08	2.84496e+08	2.43666e+08			day0	3.37955e+07	1.85307e+07	1.6409e+07
day1						day1	8.57522e+07	3.79591e+07	3.64497e+07
1	9.16003e+08	6.51141e+08	4.95838e+08			day2	1.09534e+08	7.33609e+07	6.73562e+07
2	7.72423e+08	5.91524e+08	5.54669e+08			day3	1.68849e+08	9.62938e+07	2.26292e+08
3	7.60345e+08	5.61166e+08	5.14407e+08
4	7.91847e+08	5.67031e+08	5.84581e+08			Student t-test (both side)	WT vs KO#1	3.73961e-07
5	7.56969e+08	5.69311e+08	5.11537e+08				WT vs KO#2	8.06906e-06
6	9.50754e+08	6.33151e+08	4.52315e+08
day2
1	1.94577e+09	1.2846e+09	7.74071e+08
2	1.8126e+09	1.21996e+09	9.4131e+08
3	1.83006e+09	1.1562e+09	8.40657e+08
4	1.75879e+09	1.15593e+09	9.46064e+08
5	1.86375e+09	1.16066e+09	9.02852e+08
6	2.06351e+09	1.32531e+09	8.41879e+08
day3
1	3.4318e+09	2.53633e+09	1.42332e+09
2	3.0936e+09	2.40738e+09	1.91874e+09
3	2.98446e+09	2.28768e+09	1.79538e+09
4	3.25751e+09	2.33491e+09	1.99005e+09
5	3.11027e+09	2.33917e+09	1.81784e+09
6	3.34048e+09	2.48476e+09	1.51153e+09

## Sheet: Supplementary Figure 3b
Normal colony
	1	2	3	4	5
doubling time	23.8673	25.6721	24.7966	24.267	26.5811
average	24.9119
s.d.	0.579393
Small colony
	1	2	3	4	5
doubling time	27.455	28.9737	27.004	26.2523	27.7481
average	27.4024
s.d.	0.306052
Absorbance 600		The steepest ramp for doubling time calculation was indicated in bold letter.
	Time(min)	Normal1	Normal2	Normal3	Normal4	Normal5	Small1	Small2	Small3	Small4	Small5
	15	-0.001	0.001	0	0	-0.001	0	0.001	0	0	-0.001
	30	-0.001	0.001	-0.001	0	-0.001	0	0.001	0	-0.001	-0.001
	45	-0.001	0.001	0	0	-0.001	0	0.001	0	0	0
	60	-0.001	0.001	-0.001	0	-0.001	0	0.001	0	0	0
	75	-0.001	0.001	-0.001	0	-0.001	0	0.002	0	0	-0.001
	90	-0.001	0.001	-0.001	0	-0.001	0	0.002	0	0	-0.001
	105	0	0.001	0	0	-0.001	0	0.002	0.001	0	0
	120	0	0.001	0	0.001	0	0.001	0.002	0.001	0.001	0
	135	0	0.002	0	0.001	0	0.001	0.003	0.001	0.001	0
	150	0	0.002	0	0.001	0	0.001	0.003	0.001	0.001	0
	165	0.001	0.003	0.001	0.002	0.001	0.002	0.003	0.002	0.002	0
	180	0.002	0.004	0.002	0.003	0.002	0.003	0.005	0.003	0.003	0.001
	195	0.004	0.006	0.004	0.005	0.004	0.005	0.006	0.004	0.005	0.002
	210	0.008	0.008	0.007	0.008	0.007	0.007	0.008	0.006	0.008	0.004
	225	0.013	0.013	0.012	0.013	0.012	0.01	0.011	0.008	0.011	0.006
	240	0.022	0.022	0.02	0.023	0.02	0.014	0.015	0.013	0.018	0.009
	255	0.036	0.035	0.034	0.037	0.034	0.021	0.022	0.019	0.026	0.013
	270	0.057	0.054	0.053	0.056	0.052	0.032	0.032	0.029	0.039	0.021
	285	0.079	0.08	0.081	0.082	0.081	0.048	0.048	0.044	0.058	0.031
	300	0.102	0.101	0.093	0.095	0.091	0.067	0.068	0.064	0.089	0.047
	315	0.137	0.129	0.128	0.136	0.126	0.094	0.093	0.088	0.119	0.066
	330	0.175	0.166	0.164	0.172	0.164	0.12	0.12	0.116	0.152	0.091
	345	0.223	0.209	0.214	0.212	0.209	0.149	0.149	0.142	0.188	0.116
	360	0.254	0.243	0.245	0.256	0.248	0.181	0.182	0.179	0.23	0.147
	375	0.292	0.278	0.304	0.292	0.277	0.213	0.216	0.212	0.27	0.177
	390	0.331	0.313	0.318	0.323	0.327	0.251	0.254	0.253	0.312	0.211
	405	0.37	0.347	0.347	0.348	0.346	0.281	0.282	0.285	0.332	0.241
	420	0.405	0.379	0.371	0.382	0.37	0.32	0.313	0.316	0.359	0.266
	435	0.425	0.403	0.41	0.417	0.409	0.355	0.356	0.355	0.392	0.298
	450	0.45	0.431	0.436	0.448	0.425	0.394	0.389	0.384	0.411	0.327
	465	0.473	0.456	0.455	0.456	0.448	0.43	0.418	0.412	0.434	0.362
	480	0.503	0.482	0.488	0.493	0.486	0.462	0.444	0.433	0.452	0.395
	495	0.531	0.514	0.518	0.524	0.516	0.492	0.469	0.46	0.474	0.429
	510	0.566	0.553	0.554	0.556	0.551	0.51	0.492	0.474	0.488	0.448
	525	0.594	0.578	0.576	0.582	0.576	0.53	0.504	0.49	0.501	0.475
	540	0.613	0.6	0.598	0.602	0.603	0.545	0.524	0.502	0.512	0.498
	555	0.638	0.63	0.626	0.631	0.629	0.573	0.55	0.526	0.531	0.524
	570	0.663	0.649	0.648	0.651	0.651	0.586	0.567	0.536	0.542	0.537
	585	0.692	0.681	0.678	0.679	0.676	0.604	0.581	0.55	0.553	0.558
	600	0.709	0.696	0.694	0.697	0.694	0.63	0.615	0.582	0.576	0.587
	615	0.735	0.72	0.716	0.724	0.719	0.642	0.627	0.588	0.586	0.601
	630	0.755	0.74	0.738	0.741	0.738	0.651	0.64	0.606	0.599	0.615
	645	0.77	0.755	0.748	0.753	0.754	0.677	0.668	0.633	0.622	0.642
	660	0.794	0.775	0.77	0.776	0.775	0.681	0.675	0.639	0.632	0.65
	675	0.808	0.792	0.784	0.794	0.791	0.707	0.699	0.663	0.653	0.672
	690	0.833	0.812	0.809	0.817	0.81	0.71	0.705	0.669	0.657	0.68
	705	0.854	0.837	0.832	0.837	0.838	0.722	0.717	0.68	0.67	0.691
	720	0.859	0.846	0.843	0.847	0.848	0.748	0.745	0.708	0.693	0.72
	735	0.87	0.86	0.857	0.864	0.859	0.752	0.75	0.712	0.698	0.722
	750	0.885	0.873	0.87	0.876	0.874	0.774	0.774	0.738	0.722	0.746
	765	0.893	0.881	0.877	0.886	0.883	0.779	0.78	0.742	0.727	0.751
	780	0.9	0.887	0.889	0.895	0.893	0.789	0.79	0.756	0.741	0.76
	795	0.901	0.897	0.898	0.903	0.9	0.807	0.814	0.78	0.76	0.78
	810	0.917	0.907	0.91	0.916	0.914	0.818	0.826	0.789	0.771	0.788
	825	0.924	0.91	0.915	0.923	0.921	0.822	0.832	0.797	0.774	0.79
	840	0.923	0.916	0.919	0.924	0.922	0.839	0.848	0.813	0.792	0.803
	855	0.937	0.932	0.932	0.937	0.932	0.855	0.87	0.837	0.816	0.832
	870	0.937	0.928	0.93	0.938	0.934	0.854	0.868	0.835	0.816	0.827
	885	0.94	0.928	0.931	0.939	0.937	0.863	0.875	0.839	0.823	0.834
	900	0.948	0.943	0.942	0.946	0.943	0.88	0.891	0.859	0.841	0.851
	915	0.946	0.933	0.937	0.943	0.943	0.882	0.888	0.855	0.839	0.854
	930	0.948	0.938	0.942	0.946	0.946	0.891	0.895	0.864	0.845	0.86
	945	0.955	0.943	0.944	0.947	0.95	0.901	0.907	0.871	0.854	0.871
	960	0.954	0.941	0.945	0.95	0.953	0.903	0.905	0.872	0.858	0.877
	975	0.966	0.958	0.957	0.959	0.962	0.918	0.919	0.886	0.873	0.891
	990	0.958	0.948	0.948	0.952	0.956	0.91	0.914	0.882	0.868	0.89
	1005	0.961	0.952	0.948	0.953	0.959	0.915	0.918	0.891	0.874	0.894
	1020	0.959	0.949	0.945	0.951	0.956	0.914	0.918	0.889	0.875	0.896
	1035	0.98	0.971	0.968	0.971	0.98	0.931	0.935	0.907	0.893	0.913
	1050	0.968	0.953	0.953	0.959	0.966	0.923	0.922	0.893	0.882	0.907
	1065	0.977	0.959	0.963	0.966	0.979	0.934	0.933	0.903	0.888	0.917
	1080	0.976	0.968	0.97	0.971	0.979	0.942	0.944	0.915	0.901	0.926
	1095	0.979	0.968	0.971	0.973	0.98	0.941	0.943	0.913	0.899	0.925
	1110	0.98	0.965	0.971	0.973	0.983	0.939	0.943	0.914	0.899	0.926
	1125	0.98	0.971	0.975	0.975	0.985	0.943	0.947	0.921	0.91	0.93
	1140	0.976	0.96	0.963	0.967	0.977	0.933	0.938	0.915	0.906	0.924
	1155	0.976	0.957	0.962	0.969	0.979	0.932	0.936	0.907	0.902	0.926
	1170	0.979	0.973	0.978	0.979	0.985	0.946	0.948	0.925	0.919	0.933
	1185	0.972	0.961	0.965	0.969	0.973	0.936	0.941	0.915	0.91	0.928
	1200	0.977	0.96	0.967	0.972	0.981	0.939	0.942	0.909	0.907	0.93
	1215	0.986	0.976	0.983	0.987	0.992	0.948	0.952	0.928	0.923	0.938
	1230	0.98	0.967	0.976	0.977	0.98	0.945	0.948	0.922	0.915	0.933
	1245	0.98	0.968	0.975	0.978	0.981	0.944	0.949	0.923	0.917	0.936
	1260	0.975	0.962	0.972	0.975	0.976	0.941	0.943	0.92	0.915	0.933
	1275	0.979	0.966	0.973	0.975	0.976	0.946	0.949	0.923	0.92	0.933
	1290	0.978	0.958	0.966	0.974	0.978	0.938	0.941	0.912	0.913	0.93
	1305	0.98	0.969	0.981	0.982	0.982	0.944	0.949	0.923	0.921	0.937
	1320	0.98	0.964	0.973	0.977	0.978	0.943	0.946	0.92	0.918	0.933
	1335	0.98	0.965	0.971	0.975	0.976	0.944	0.946	0.92	0.918	0.935
	1350	0.971	0.953	0.961	0.968	0.967	0.942	0.943	0.915	0.913	0.927
	1365	0.973	0.954	0.963	0.968	0.974	0.938	0.938	0.911	0.912	0.929
	1380	0.985	0.969	0.977	0.981	0.984	0.956	0.954	0.929	0.925	0.945
	1395	0.977	0.957	0.968	0.971	0.973	0.946	0.948	0.921	0.917	0.938
	1410	0.977	0.956	0.966	0.972	0.976	0.942	0.94	0.913	0.912	0.938
	1425	0.98	0.963	0.97	0.976	0.977	0.954	0.956	0.926	0.922	0.943
	1440	0.977	0.959	0.966	0.971	0.972	0.952	0.952	0.926	0.92	0.943
	1455	0.983	0.97	0.978	0.983	0.986	0.956	0.954	0.928	0.923	0.949

## Sheet: Supplementary Figure 4a
yagA	1		2		3			small colony rate				small colony rate average
	LB	small	LB	small	LB	small		1	2	3			yagA	tapT	mutS	miaA
day1	12	0	13	0	11	0		0	0	0		day1	0	0	0	0
day2	24	0	38	0	38	0		0	0	0		day2	0	0.277249	0.0296355	0
day3	43	0	36	2	55	1		0	0.0555556	0.0181818		day3	0.0245791	0.710012	0.0660955	0.152367
day4	11	0	25	0	32	1		0	0	0.03125		day4	0.0104167	0.821569	0.544118	0.0392157
day5	25	0	131	98	37	2		0	0.748092	0.0540541		day5	0.027027	0.961828	0.191207	0.0601852
tapT	1		2		3			small colony rate				small colony rate s.d.
	LB	small	LB	small	LB	small		1	2	3			yagA	tapT	mutS	miaA
day1	8	0	13	0	15	0		0	0	0		day1	0	0	0	0
day2	36	5	40	14	35	12		0.138889	0.35	0.342857		day2	0	0.119876	0.0325763	0
day3	44	22	39	32	42	34		0.5	0.820513	0.809524		day3	0.0283249	0.181959	0.0575666	0.0192843
day4	17	13	35	28	50	45		0.764706	0.8	0.9		day4	0.0180422	0.0701785	0.0623918	0.0679236
day5	20	19	31	29	23	23		0.95	0.935484	1		day5	0.038222	0.0338454	0.0589708	0.0626285
mutS	1		2		3			small colony rate
	LB	small	LB	small	LB	small		1	2	3
day1	9	0	9	0	7	0		0	0	0
day2	28	0	41	1	31	2		0	0.0243902	0.0645161
day3	9	0	43	4	38	4		0	0.0930233	0.105263
day4	25	2	20	10	17	10		0.08	0.5	0.588235
day5	8	1	21	5	19	4		0.125	0.238095	0.210526
miaA	1		2		3			small colony rate
	LB	small	LB	small	LB	small		1	2	3
day1	7	0	13	0	13	0		0	0	0
day2	20	0	20	0	16	0		0	0	0
day3	23	3	24	4	25	4		0.130435	0.166667	0.16
day4	25	0	22	0	17	2		0	0	0.117647
day5	10	0	16	2	18	1		0	0.125	0.0555556

## Sheet: Supplementary Figure 4b
yagA	1		2		3			plated volume to LB(Nal) (µl)	dilution	error rate
	LB	Nal	LB	Nal	LB	Nal				1	2	3
day1	12	157	13	7	11	7		5000	10000000	2.61667e-08	1.07692e-09	2e-09
day2	24	30	38	4	38	3				2.5e-09	2.10526e-10	1.5e-09
day3	43	1	36	74	55	64				2.32558e-10	4.11111e-09	1.72973e-09
day4	11	5	25	17	32	11				9.09091e-10	1.36e-09	1.29412e-09
day5	25	4	131	3	37	17				3.2e-10	4.58015e-11	1.13333e-08
tapT	1		2		3					error rate				error rate average
	LB	Nal	LB	Nal	LB	Nal				1	2	3			yagA	tapT	mutS	miaA
day1	8	47	13	21	15	24		5000	10000000	1.175e-08	3.23077e-09	2.28571e-09		day1	9.74786e-09	5.75549e-09	1.20169e-06	3.84905e-07
day2	36	1	40	24	35	19				2.77778e-12	1.2e-09	1.58333e-09		day2	1.40351e-09	9.28704e-10	1.41953e-06	3.59237e-07
day3	44	5	39	10	42	5				2.27273e-10	5.12821e-10	1e-09		day3	2.02447e-09	5.80031e-10	3.85891e-06	1.56763e-07
day4	17	17	35	80	50	70				2e-09	4.57143e-09	1.75e-09		day4	1.18774e-09	2.77381e-09	7.5258e-07	5.57273e-08
day5	20	7	31	17	23	20				7e-10	1.09677e-09	2.35294e-09		day5	3.89971e-09	1.38324e-09	1.21808e-06	2.75e-08
mutS	1		2		3					error rate				error rate s.d.
	LB	Nal	LB	Nal	LB	Nal				1	2	3			yagA	tapT	mutS	miaA
day1	9	700	9	118	7	121		50	10000000	7.77778e-07	2.62222e-06	2.05085e-07		day1	1.42266e-08	5.21285e-09	1.2631e-06	3.3566e-07
day2	28	350	41	556	31	824				1.25e-06	2.7122e-06	2.96403e-07		day2	1.14778e-09	8.24464e-10	1.21679e-06	2.09292e-07
day3	9	412	43	468	38	572				9.15556e-06	2.17674e-06	2.44444e-07		day3	1.956e-09	3.90723e-10	4.68767e-06	4.91918e-08
day4	25	93	20	139	17	86				7.44e-07	1.39e-06	1.23741e-07		day4	2.43552e-10	1.56179e-09	6.33173e-07	6.00624e-08
day5	8	104	21	85	19	104				2.6e-06	8.09524e-07	2.44706e-07		day5	6.43916e-09	8.62902e-10	1.22965e-06	1.98431e-08
miaA	1		2		3					error rate
	LB	nal	LB	Nal	LB	Nal				1	2	3
day1	7	53	13	38	13	40		100	10000000	7.57143e-07	2.92308e-07	1.05263e-07
day2	20	107	20	83	16	106				5.35e-07	4.15e-07	1.27711e-07
day3	23	43	24	44	25	44				1.86957e-07	1.83333e-07	1e-07
day4	25	6	22	4	17	5				2.4e-08	1.81818e-08	1.25e-07
day5	10	2	16	2	18	1				2e-08	1.25e-08	5e-08

## Sheet: Supplementary Figure 7b
Asn
5S-BG	tRNA-BG	rate	relative rate	average	relative ave.	s.d.
5551.57	3030.67	0.545912	1.04769	0.52106	1	0.0539234
5210.19	2744.19	0.526697	1.01082
6201.76	3042.41	0.490572	0.941488
6353.27	4103.25	0.645849	1.23949	0.64512	1.23809	0.226355
6982.88	3678.67	0.526813	1.01104
4831.12	3684.69	0.762699	1.46374
Cys-GCA
5S-BG	tRNA-BG	rate	relative rate	average	relative ave.	s.d.
5053.37	594.79	0.117702	0.894265	0.131618	1	0.0917736
4361.35	600.87	0.137772	1.04675
4374.17	609.68	0.139382	1.05899
3646.58	586.95	0.160959	1.22292	0.164244	1.24788	0.0797701
4354.79	766.41	0.175992	1.33714
4884.73	760.94	0.155779	1.18357
Ile-TAT
5S-BG	tRNA-BG	rate	relative rate	average	relative ave.	s.d.
7482.15	742.35	0.0992161	0.941507	0.10538	1	0.062808
7248.26	757.8	0.104549	0.992115
7667.09	861.59	0.112375	1.06638
8157.72	739.34	0.0906307	0.860036	0.102495	0.972624	0.123379
9923.69	1155.06	0.116394	1.10452
9156.1	919.83	0.100461	0.953319
Tyr
5S-BG	tRNA-BG	rate	relative rate	mean	relative ave.	s.d.
8363.89	620.7	0.0742119	1.02176	0.0726314	1	0.0784848
8804.67	681.26	0.0773748	1.06531
8741.25	579.61	0.0663075	0.912931
10296.2	805.38	0.0782213	1.07696	0.0666707	0.917932	0.138365
8737.48	540.51	0.0618611	0.851713
12680.5	759.94	0.0599296	0.825119
